# Supplementary material for: Sodium channel activation underlies transfluthrin repellency in Aedes aegypti
Source: PLoS Negl Trop Dis. 2021 Jul 8;15(7):e0009546. doi: 10.1371/journal.pntd.0009546 (PMC8266078; doi:10.1371/journal.pntd.0009546)
Supplement: S1 Data — (XLSX) [file pntd.0009546.s005.xlsx]

## Sheet: Fig 1B
Repellency index (%)
Rockefeller
	Control	Transfluthrin 0.1 ppm	Transfluthrin 1 ppm	Transfluthrin 10 ppm	Transfluthrin 100 ppm	Transfluthrin 1000 ppm
	15.4639	9.27419	47.6395	63.3929	89.5557	92.8251
	-18.3246	2.88066	24.3056	73.9612	91.6667	93.4426
	4.91071	-16.129	34	53.527	91.9679	87.2727
	-7.83609	0.288576	45.9144	59.2105	95.6197	93.8462
	10.4396	-5.01792	58.7629	62.7178	92.3077	91.169
	22.3776	9.66543	24.2958	68.2731	94.4223	95.6297
	-22.1746	-27.3504	30.3754	75.4789	89.2308	93.5065
	7.35594	-10.119	33.3333	69.9634	88.5906	95.8848
	8.57143		36.1624	69.434	93.7238	93.5484
	-35.1955		28.0851	74.0776	93.75	94.686
	-10.7967		32.9545
	-7.8341		34.2863
			28.125

## Sheet: Fig 1C
Repellency index (%)
Rockefeller
	Control	DEET
	15.4639	65.6388
	-18.3246	69.4915
	4.91071	57.7778
	-7.83609	38.9177
	10.4396	45.6446
	22.3776	43.4599
	-22.1746	42.6829
	7.35594	38.189
	8.57143	35.4667
	-35.1955	60.6061
	-10.7967	46.5995
	-7.8341

## Sheet: Fig 2A
Electroantenogram peak signal (mV)
Orlando								Data collected together, and included in statistics, but presented at S3 Fig B (Orlando)
	Individue	Blank	Transfluthrin (Sigma)	Lactic acid	DEET	1-Octen-3-ol		Transfluthrin (Jiangsu Yangnong Chemical Co. Ltd. )
	1	-0.0286	-0.0346	-0.0854	-0.1812	-0.745		-0.0404
	2	-0.0458	-0.042	-0.3966	-0.2562	-0.4486		-0.0368
	3	-0.0346	-0.0378	-0.204	-0.0706	-0.6148		-0.0526
	4	-0.053	-0.053	-0.4472	-0.1602	-0.8882		-0.0734
	5	-0.0394	-0.044	-0.2494	-0.0992	-0.5378		-0.051
	6	-0.0354	-0.0554	-0.3554	-0.5558	-1.2004		-0.0812
	7	-0.0512	-0.066	-0.1896	-0.696	-1.0204		-0.0702
	8	-0.0396	-0.0688	-0.1606	-0.3378	-0.5906		-0.0786
	9	-0.0738	-0.0739	-0.2798	-0.398	-0.7516		-0.0797
	10	-0.0668	-0.072	-0.2656	-0.6504	-0.9542		-0.0966

## Sheet: Fig2B
Electroantenogram peak signal (mV)
Rockefeller								Data collected together, and included in statistics, but presented at S3 Fig B (Rockefeller)
	Individue	Blank	Transfluthrin (Sigma)	Lactic acid	DEET	1-Octen-3-ol		Transfluthrin (Jiangsu Yangnong Chemical Co. Ltd. )
	1	-0.0734	-0.0866	-0.2819	-0.2405	-0.5642		-0.0524
	2	-0.0426	-0.0388	-0.1648	-0.1718	-0.3398		-0.0634
	3	-0.0606	-0.0974	-0.8912	-0.9752	-1.4744		-0.072
	4	-0.0726	-0.0818	-0.5922	-0.992	-1.455		-0.0622
	5	-0.0578	-0.0584	-0.3847	-0.6082	-0.8006		-0.0624
	6	-0.0979	-0.0521	-0.2992	-0.3914	-0.8066		-0.0569
	7	-0.068	-0.0622	-0.2506	-0.7078	-1.1596		-0.0664
	8	-0.0664	-0.0837	-0.3516	-0.5886	-1.1732		-0.0936
	9	-0.1324	-0.107	-0.3916	-0.548	-0.948		-0.0824
	10	-0.0906	-0.0752	-0.4058	-0.495	-1.117		-0.072

## Sheet: Fig 3
Repellency index (%)
	Control		Transfluthrin (1ppm)		DEET (1ppm)
	Orlando	orco-/-	Orlando	orco-/-	Orlando	orco-/-
	-17.1429	-7.46753	28.3929	46.4876	55.2381	13.6024
	-0.628931	-11.3333	50.303	52.3282	79.1465	33.6735
	7.26496	-0.60241	55.7316	42.5703	70.6935	35.6586
	-3.65854	-6.80272	63.0649	56.6252	40.0844	31.5534
	-10.3896	-8.16901	52.9297	45.9813	50.9804	17.1285
	13.5838	9.36073	42.5668	40.2439	50.7653	2.47934
	0	-9.55056	32.636	38.6087		0.441501
	-21.9331	-9.29577	48.9564	34.9012		14.9144
	18.8462	3.9039	48.7365	36.2295
	-7.40741	16.1376		49.5114

## Sheet: Fig 4
Repellency index (%)
	Control		Transfluthrin (1ppm)		Transfluthrin (10ppm)		DEET (1ppm)
	Rockefeller	KDR:ROCK	Rockefeller	KDR:ROCK	Rockefeller	KDR:ROCK	Rockefeller	KDR:ROCK
	15.4639	4.34783	47.6395	32.8947	63.3929	49.8697	65.6388	65.7993
	-18.3246	-8.24742	24.3056	26.2136	73.9612	34.8148	69.4915	50
	4.91071	5.23256	34	6.54206	53.527	30.6207	57.7778	37.3041
	-7.83609	26.9231	45.9144	8.99471	59.2105	33.1034	38.9177	46.6192
	10.4396	9.6	58.7629	33.6714	62.7178	30.5385	45.6446	44.5652
	22.3776	-23.0769	24.2958	8.39161	68.2731	45.5882	43.4599	50.3597
	-22.1746	-9.73451	30.3754	-1.34228	75.4789	-10.7957	42.6829	44.2553
	7.35594	-32.8125	33.3333	-10.6061	69.9634	-4.29448	38.189	41.7143
	8.57143	-11.1888	36.1624	-13.2867	69.434	19.0722	35.4667
	-35.1955		28.0851	-15.3846	74.0776	18.1373	60.6061
	-10.7967		32.9545				46.5995
	-7.8341		34.2863
			28.125

## Sheet: Fig 4C
Repellency index (%)
Rockefeller	1S-cis isomer
	0 ppm (control)	1 ppm	10 ppm
	15.4639	28.103	23.6842
	-18.3246	-38.4615	4.4843
	4.91071	4.69314	17.3759
	-7.83609	27.9279	21.3115
	10.4396	-26.8182	-54.6634
	22.3776	-6.69145	-8.30325
	-22.1746	-2.75591	-5.80205
	7.35594	17.1429	-1.00671
	8.57143	-5.18293	-5.26316
	-35.1955	-17.1693	-5.53746
	-10.7967
	-7.8341

## Sheet: Fig 5
Repellency index (%)
Rockefeller
	Control	DEET (1ppm)	Transfluthrin (0.1ppm)	Transfluthrin + DEET mix
	15.4639	65.6388	9.27419	57.4018
	-18.3246	69.4915	2.88066	72.5086
	4.91071	57.7778	-16.129	84.2593
	-7.83609	38.9177	0.288576	91.8605
	10.4396	45.6446	-5.01792	89.4485
	22.3776	43.4599	9.66543	94.9254
	-22.1746	42.6829	-27.3504	92.7602
	7.35594	38.189	-10.119
	8.57143	35.4667
	-35.1955	60.6061
	-10.7967	46.5995
	-7.8341

## Sheet: Fig 6
Repellency index (%)
	Control		France		China		Brazil
	Orlando	orco-/-	Orlando	orco-/-	Orlando	orco-/-	Orlando	orco-/-
	-17.1429	-7.46753	67.9887	28.0347	91.1628	37.069	64.8829	29.6089
	-0.628931	-11.3333	60.2778	20.4134	66.0714	31.0469	58.9333	42.2983
	7.26496	-0.60241	63.5569	38.2831	88.0546	33.6735	53.9359	40.1055
	-3.65854	-6.80272	84.2105	43.9024	89.9329	31.016	71.3294	26.2411
	-10.3896	-8.16901	52.1127	26.7606	55.7185	32.9412	62.0012	38.0048
	13.5838	9.36073	73.9884	28.9926	45.0882	40.3194	59.7826	18.9744
	0	-9.55056	64.876	24.7525	70.5882	31.4894	59.8024	28.2799
	-21.9331	-9.29577					50.4323	38.5827
	18.8462	3.9039					66.6797	36.1111
	-7.40741	16.1376

## Sheet: S3 FigA
Electroantenogram peak signal (mV)
Puerto Rico
	Control	Transfluthrin (Sigma)	1-Octen-3-ol
	-0.093	-0.084	-0.906
	-0.097	-0.123	-0.614
	-0.071	-0.077	-0.808
	-0.085	-0.078	-0.527
	-0.096	-0.058	-0.69
	-0.062	-0.058	-0.396
	-0.097	-0.12	-1.105
	-0.053	-0.061	-1.157
	-0.167	-0.121	-1.103
	-0.078	-0.079	-0.726
	-0.105	-0.088	-0.309
	-0.055	-0.075	-0.538

[truncated: 4 more sheets: S3 FigB, S4 FigA, S4 FigB, S4 FigC]
